# Supplementary material for: Early Life Factors Influencing Children Gut Microbiota at 3.5 Years from Two French Birth Cohorts
Source: Microorganisms. 2023 May 25;11(6):1390. doi: 10.3390/microorganisms11061390 (PMC10301311; doi:10.3390/microorganisms11061390)
Supplement: Supplementary file 1 [file microorganisms-11-01390-s001.zip]

Archive with 1 entries (1 files):
- microorganisms-2380861-supplementary.pdf
